# Supplementary material for: piRNAQuest V.2: an updated resource for searching through the piRNAome of multiple species
Source: RNA Biol. 2021 Dec 29;19(1):12–25. doi: 10.1080/15476286.2021.2010960 (PMC8786328; doi:10.1080/15476286.2021.2010960)
Supplement: Supplemental Material [file KRNB_A_2010960_SM9256.zip]

Archive with 14 entries (13 files):
- supplementary/
- supplementary/S1.xlsx
- supplementary/S2.xlsx
- supplementary/S3.xlsx
- supplementary/S4.xlsx
- supplementary/SF1.jpg
- supplementary/SF2.jpg
- supplementary/SF3.jpg
- supplementary/SF4.jpg
- supplementary/SF5.jpg
- supplementary/SF6.jpg
- supplementary/SF7.jpg
- supplementary/ST1.docx
- supplementary/Supplementary information.doc
