# Supplementary material for: piRNAQuest V.2: an updated resource for searching through the piRNAome of multiple species
Source: RNA Biol. 2021 Dec 29;19(1):12–25. doi: 10.1080/15476286.2021.2010960 (PMC8786328; doi:10.1080/15476286.2021.2010960)
Supplement: Supplemental Material [file KRNB_A_2010960_SM9256.zip › supplementary/S1.xlsx]

## Sheet: Sheet1
		Feature wise comparison of different piRNA database with piRNAQuest V.2
				Overlapping Pattern			Biogenesis					Target Prediction
		No. Of Species	Chromosomal Distribution	Gene	Repeat	Pseudogene	Pingpong Pattern	Cluster information	Syntenic Clusters	Tissue Specific expression	Disease association	mRNA	lncRNA
	piRNABank	4	Yes	Yes	Yes	No	No	Yes	No	No	No	No	No
	piRBase	21	Yes	Yes	Yes	No	No	No	No	Yes	Yes	Yes	Yes
	piRNAdb	6	Yes	Yes	Yes	No	No	Yes	No	Yes	No	Yes	No
	piRTarBase	2	No	Yes	No	No	No	No	No	No	No	Yes	No
	piRNA Cluster Database	51	Yes	Yes	Yes	Yes	Yes	Yes	No	Yes	No	No	No
	piRDisease V1.0	3	Database not Accessible				No	No	No	No	Yes	Yes	No
	piRNAQuest V.2	28	Yes	Yes	Yes	Yes	Yes	Yes	Yes	Yes	Yes	Yes	Yes
