# Supplementary material for: piRNAQuest V.2: an updated resource for searching through the piRNAome of multiple species
Source: RNA Biol. 2021 Dec 29;19(1):12–25. doi: 10.1080/15476286.2021.2010960 (PMC8786328; doi:10.1080/15476286.2021.2010960)
Supplement: Supplemental Material [file KRNB_A_2010960_SM9256.zip › supplementary/S2.xlsx]

## Sheet: Human
Brain	Lung	Breast	Liver	Ovary	Pancreas	Colon	Bladder	Renal tissue	Testis	Prostate	Seminal Plasma	Spermatozoa
GSM2257348	GSM1386593	GSM2461360	GSM2341766	GSM1584521	GSM2909340	GSM1616945	GSM785414	GSM1696257	GSM785434	GSM1826538	GSM2067753	GSM530234
	GSM1386594	GSM2461361	GSM2341767	GSM1584522	GSM2909341		GSM785416	GSM1696258	GSM785436	GSM1826539		GSM530235
	GSM1386595	GSM2461362	GSM3161848	GSM2218896	GSM2909342		GSM785418	GSM1696260	GSM785438	GSM1826540		GSM5257884
	GSM1579208	GSM3139639	GSM3161849		GSM3576744		GSM785420	GSM1696262	GSM785440	GSM2125974
	GSM1579209	GSM3139640	GSM4160224		GSM3576746		GSM785422		GSM785442	GSM2125975
	GSM1579210	GSM3139641	GSM4160225		GSM3576748		GSM785424		GSM785444
	GSM1579211	GSM3983276	GSM4160226		GSM3576750		GSM785426		GSM785446
	GSM1579212	GSM957194			GSM3576752		GSM785428
	GSM1579213	GSM957197			GSM3576754		GSM785430
		GSM957200			GSM3576756		GSM785432
		GSM957203
		GSM957206

## Sheet: Mouse
Testis	Round spermatids	Ovary	Spleen
GSM2300063	GSM1653802	GSM319958	GSM644502
GSM2300064
GSM2300065
GSM1387954
GSM1525356
GSM1525357
GSM1816890
GSM1816892
GSM1528806
GSM644503
GSM319959
GSM319953
GSM319956
GSM610966
GSM610967
GSM684484

## Sheet: Rat
Testis	Ovary	Liver
GSM1528817	GSM1902624	GSM1346041
GSM1528818		GSM1346042
GSM1528819		GSM1346043
		GSM1346044
		GSM1346045
		GSM1346046

## Sheet: Cow
Oocytes	Ovary	Testis	Cumulus cells	Embryonic cells
GSM1584495	GSM1584503	GSM1584507	GSM1584509	GSM1584513
GSM1584496	GSM1584504	GSM1584508	GSM1584510	GSM1584514
GSM1584497	GSM1584505		GSM1584511
GSM1584498	GSM1584506		GSM1584512
GSM1584499			GSM1614232
GSM1584500			GSM1614233
GSM1584501
GSM1584502

## Sheet: Pig
Ovary	Testis
GSM1382273	GSM1382274

## Sheet: Platypus
Testis
GSM266831
GSM266832

## Sheet: Rabbit
Testis
GSM1528820
GSM1528821

## Sheet: Dog
Testis
GSM1359283

## Sheet: Horse
Testis
GSM1359285

## Sheet: Marmoset
Testis
GSM1278256
GSM1278257

[truncated: 18 more sheets: Crab eating macaque, Rhesus, Bat, Chinese hamster, Tree shrew, Zebrafish, Chicken, Xenopus laevis, Xenopus tropicalis, C. elegans, D. melanogaster, D. erecta, D. yakuba, D. virilis, Aedes, Silkworm, Sea hare, Starlet sea anemone]
