# Supplementary material for: piRNAQuest V.2: an updated resource for searching through the piRNAome of multiple species
Source: RNA Biol. 2021 Dec 29;19(1):12–25. doi: 10.1080/15476286.2021.2010960 (PMC8786328; doi:10.1080/15476286.2021.2010960)
Supplement: Supplemental Material [file KRNB_A_2010960_SM9256.zip › supplementary/S3.xlsx]

## Sheet: Breast cancer
Accession ID	Sample type
GSM957192	Luminal subtype Tissue
GSM957195	Luminal subtype Tissue
GSM957198	Luminal subtype Tissue
GSM957201	Luminal subtype Tissue
GSM957204	Luminal subtype Tissue
GSM2070062	Cell line: MDA-MB-231
GSM3560202	Cell lines: T47D
GSM3560203	Cell lines: T47D
GSM3560204	Cell lines: T47D
GSM3983274	Cell line: MCF-7
GSM3983275	Cell line: SKBR3
GSM3139633	Cell line: CN34
GSM3139634	Cell line: CN34
GSM3139635	Cell line: HCC1395
GSM3139636	Cell line: HCC1395
GSM3139637	Cell line: HCC38
GSM3139638	Cell line: HCC38
GSM3139646	Cell line: MCF7
GSM3139647	Cell line: MCF7
GSM3139648	Cell line: MDA231
GSM3139649	Cell line: MDA231
GSM3139650	Cell line: MDA453
GSM3139651	Cell line: MDA453
GSM3139652	Cell line: SKBR-3
GSM3139653	Cell line: SKBR-3
GSM3139654	Cell line: ZR75-1
GSM3139655	Cell line: ZR75-1
GSM3325604	Cell line : MDA-MB-231

## Sheet: Lung cancer
Accession ID	Sample type
GSM1386596	Adenocarcinoma, Cell line: H522
GSM1386597	Adenocarcinoma, Cell line: H1437
GSM1386598	Adenocarcinoma, Cell line: H1792
GSM1386599	Adenocarcinoma, Cell line: H1944
GSM1386600	Squamous, Cell line: H157
GSM1386601	Squamous, Cell line: H226
GSM1386602	Squamous, Cell line: H596
GSM1386603	Squamous, Cell line: SKMES1
GSM4289940	Cell line: A549
GSM4289941	Cell line: A549
GSM4289942	Cell line: A549
GSM2995110	Cell line: A549
GSM3212666	Cell line: A549
GSM3212667	Cell line: A549
GSM1668993	Cell line: H1299
GSM1668994	Cell line: H1299

## Sheet: Melanoma
Accession ID	Sample type
GSM3209432	Cell line: 451Lu
GSM3209433	Cell line: 451Lu
GSM1700746	Cell line: WM3682
GSM1700747	Cell line: WM3682
GSM1632701	Cell line: A375
GSM1632702	Cell line: A2058

## Sheet: Neuroblastoma
Accession ID	Sample type
GSM2222674	Cell line: IMR32
GSM2222675	Cell line: SH-SY-5Y
GSM2257286	Cell line: SHSY5Y
GSM1868964	cell line: SK-N-BE(2)-C
GSM1868965	cell line: SK-N-BE(2)-C

## Sheet: Ovarian Cancer
Accession ID	Sample type
GSM2218897	Tissue, Endometrioid ovarian cancer
GSM2218898	Tissue, Serous ovarian cancer

## Sheet: Renal cancer
Accession ID	Sample type
GSM3703645	Cell line: 786-0
GSM3703646	Cell line: ACHN
GSM2881621	Cell line: 786-O
GSM1696239	Renal carcinoma tissue
GSM1696240	Renal carcinoma tissue
GSM1696241	Renal carcinoma tissue
GSM1696242	Renal carcinoma tissue
GSM1696243	Renal carcinoma tissue
GSM1696244	Renal carcinoma tissue
GSM1696245	Renal carcinoma tissue
GSM1696246	Renal carcinoma tissue
GSM1696247	Renal carcinoma tissue
GSM1696248	Renal carcinoma tissue
GSM1696249	Renal carcinoma tissue
GSM1696250	Renal carcinoma tissue
GSM1696252	Renal carcinoma tissue
GSM1696253	Renal carcinoma tissue
GSM1696254	Renal carcinoma tissue
GSM1696255	Renal carcinoma tissue
GSM1696256	Renal carcinoma tissue

## Sheet: Gastric cancer
Accession ID	Sample type
GSM3913591	Cell line: MGC-803
GSM3913592	Cell line: MGC-803

## Sheet: Hepatocellular carcinoma
Accession ID	Sample type
GSM359186	Cell line: HepG2
GSM359202	Cell line: HepG2
GSM359203	Cell line: HepG2
GSM3670437	HCC tumor
GSM3670439	HCC tumor
GSM3670441	HCC tumor
GSM3670443	HCC tumor
GSM4160227	HCC Tumor Tissue
GSM4160228	HCC Tumor Tissue
GSM4160229	HCC Tumor Tissue
GSM2040376	Primary HCC tumor tissue
GSM2040377	Primary HCC tumor tissue
GSM2040378	Primary HCC tumor tissue
GSM2040379	Primary HCC tumor tissue
GSM2040380	Primary HCC tumor tissue
GSM2040381	Primary HCC tumor tissue
GSM2040382	Primary HCC tumor tissue
GSM2040383	Primary HCC tumor tissue
GSM2040384	Primary HCC tumor tissue
GSM2040385	Primary HCC tumor tissue
GSM2040386	Primary HCC tumor tissue
GSM2040387	Primary HCC tumor tissue
GSM2040388	Primary HCC tumor tissue
GSM2040389	Primary HCC tumor tissue
GSM2040390	Primary HCC tumor tissue
GSM2040391	Primary HCC tumor tissue
GSM2040392	Primary HCC tumor tissue
GSM2040393	Primary HCC tumor tissue
GSM2040394	Primary HCC tumor tissue
GSM2040395	Primary HCC tumor tissue
GSM1923401	Cell line: HepG2
GSM1780817	Cell line: Hep3B
GSM1780819	Cell line: Huh7

## Sheet: Bladder cancer
Accession ID	Sample type
GSM2670782	Cell line: T24
GSM2670783	Cell line: T24
GSM2670784	Cell line: T24
GSM2670785	Cell line: T24
GSM2670786	Cell line: T24
GSM785413	Transitional bladder cancer tissue
GSM785415	Transitional bladder cancer tissue
GSM785417	Transitional bladder cancer tissue
GSM785419	Transitional bladder cancer tissue
GSM785421	Transitional bladder cancer tissue
GSM785423	Transitional bladder cancer tissue
GSM785425	Transitional bladder cancer tissue
GSM785427	Transitional bladder cancer tissue
GSM785429	Transitional bladder cancer tissue
GSM785431	Transitional bladder cancer tissue

## Sheet: Colorectal cancer
Accession ID	Sample type
GSM3731611	Adenocarcinoma tissue, Tumor stage: T4N1MO
GSM3731613	Adenocarcinoma tissue, Tumor stage: T4N1MO
GSM3678996	Colon adenocarcinoma
GSM3678997	Colon adenocarcinoma
GSM3678998	Colon adenocarcinoma
GSM3447676	Colorectal cancer tissue; Tumor stage: T3N1M0 (ⅢB)
GSM3447677	Colorectal cancer tissue; Tumor stage: T3N1M0 (ⅢB)
GSM3447678	Colorectal cancer tissue; Tumor stage: T4N1bM0 (ⅢB)
GSM3071312	Colorectal adenocarcinoma cell line DLD1
GSM3071313	Colorectal adenocarcinoma cell line DLD1
GSM3071314	Colorectal adenocarcinoma cell line DLD1
GSM3071315	Colorectal adenocarcinoma cell line DLD1
GSM3071316	Colorectal adenocarcinoma cell line HT29
GSM3071317	Colorectal adenocarcinoma cell line HT29
GSM3071318	Colorectal adenocarcinoma cell line HT29
GSM3071319	Colorectal adenocarcinoma cell line HT29

[truncated: 11 more sheets: Myeloma, Pancreatic cancer, Prostate cancer, Head & neck carcinoma, Testicular cancer, Cervical cancer, Alzheimer's disease, Tangle-predominant dementia, Asthma, Rheumatoid arthritis, Infertility]
