# Supplementary material for: piRNAQuest V.2: an updated resource for searching through the piRNAome of multiple species
Source: RNA Biol. 2021 Dec 29;19(1):12–25. doi: 10.1080/15476286.2021.2010960 (PMC8786328; doi:10.1080/15476286.2021.2010960)
Supplement: Supplemental Material [file KRNB_A_2010960_SM9256.zip › supplementary/S4.xlsx]

## Sheet: For_mRNA amd lncRNA for Cancer 
Cancer Type for Differential Analysis (mRNA and lncRNA)	Data Condition	Sample Type	GEO Accession ID	Total no of Samples
Breast Cancer	Normal Breast	Tissue	GSE58135	30
	Luminal Cancer Type			42
Lung Cancer	Epithelial Normal Cell	Cell Line	GSE118448	3
	Epithelial Cancer Cell			3
Ovarian Cancer	Epithelial Normal Cell	Tissue	GSE62093	36
	Epithelial Cancer Cell		GSE102073	85
Renal Cancer	Normal kidney collecting duct	Tissue	GSE89122	3
	Grade IV tumor			3
Hepatocellular Carcinoma	Normal liver tissue	Tissue	GSE140846	5
	HCC Tumor Tissue			5
Colorectal Cancer	Normal colon tissue	Tissue	GSE144259	3
	Primary colon cancer tissue			3
Prostate Cancer	Normal prostate cell - RWPE-1	Cell Line	GSE121022	3
	Prostate cancer cell - LNCaP			3

## Sheet: Asthenozoospermia
Disease Type for Differential Analysis (mRNA and lncRNA)	Data Condition	Sample Type	GEO Accession ID	Total no of Samples
Asthenozoospermia	Normal Sperm	Cell	GSE92578	4
	Asthenozoospermic sperm			3

## Sheet: Mouse Dev. stages
Developmental Stages for Differential Analysis (mRNA and lncRNA)	Data Condition	Sample Type	GEO Accession ID	Total no of Samples
10 dpp	10dpp Testis	Tissue	GSE114042, GSE84139	2
	6 months adult testis		GSE119044	2
16.5dpc	16.5dpc Testis	Tissue	GSE84139, GSE84139	2
	6 months adult testis		GSE119044	2
